# Supplementary material for: Quantifying performance on an outdoor agility drill using foot-mounted inertial measurement units
Source: PLoS One. 2017 Nov 16;12(11):e0188184. doi: 10.1371/journal.pone.0188184 (PMC5690624; doi:10.1371/journal.pone.0188184)
Supplement: S1 Table — Data for each agility run trial are included in this table. (XLSX) [file pone.0188184.s001.xlsx]

## Sheet: Sheet1
Performance Group	Subject Code	Trial Number	Agility Drill Time	Average Turn Radius	Average Tangential Acceleration Range	Average Body Speed	Turn Phase Cumulative Ground Contact Time	Turn Phase Average Horizontal Force	Turn Phase Average Percent Horizontal Ground Reaction Normal to the Foot Trajectory	"Force Generation" Metric	Other: Stopwatch Time (start to finish gate)
(High, Mid, Low; based on Agility Drill Time	(Annonymous subject code)	(some subjects repeat trials)	(s)	(m)	(m/s^2)	(m/s)	(s)	(N/kg)	(%)	(N/kg/s)	(s)
High	ZCy	3	6.86719	0.649971	5.14786	2.46527	3.51562	4.31544	78.7022	1.2275	9.88281
High	Tro	2	6.90625	0.787707	5.36362	2.7526	2.96094	5.04155	84.9743	1.70269	10.3359
High	Mul	4	6.96875	0.630675	5.3393	2.51018	3.26562	4.80714	80.676	1.47204	10.375
High	ZPi	1	6.97656	0.561677	6.77918	2.61166	2.39062	4.79349	74.4024	2.00512	10.0234
High	Cod	1	7.03906	0.543207	7.40456	2.63148	2.03125	5.39677	72.4663	2.65687	10.3984
High	ZCy	1	7.03906	0.581561	5.51203	2.51143	2.89062	4.28696	82.8023	1.48306	10.2188
High	ZPi	2	7.13281	0.596311	6.1555	2.44471	2.90625	4.08397	76.5756	1.40524	10.0625
High	Sal	1	7.16406	0.605878	6.06375	2.53837	2.77344	4.61178	78.1458	1.66284	10.5781
High	Pik	4	7.1875	0.599815	6.32212	2.47579	2.70312	4.45725	74.5226	1.64893	10.5547
High	ZPi	3	7.19531	0.674371	6.06616	2.47644	3.03906	4.54153	82.0457	1.49438	10.1484
High	Coe	3	7.23438	0.61283	6.51641	2.6248	3.44531	5.06404	75.4282	1.46983	10.8203
High	Cod	3	7.28125	0.642767	6.28947	2.71057	2.60156	5.28725	75.7714	2.03234	11.0703
High	Sun	4	7.28906	0.829999	4.53147	2.60393	3.45312	4.94298	87.2676	1.43145	10.5781
High	Mah	2	7.30469	1.14995	4.0962	2.76715	4	4.46318	92.1609	1.1158	10.8828
High	Flo	4	7.32031	0.980573	3.93258	2.6214	3.35938	4.67218	91.3075	1.39079	11.3984
High	ZCe	4	7.39844	0.847649	4.49042	2.49792	3.05469	4.33998	92.0015	1.42076	10.8047
High	ZOa	1	7.40625	0.442373	5.54124	2.24216	2.92188	3.90175	68.0849	1.33536	10.6172
High	Bas	1	7.42188	0.898157	5.8868	2.66298	3.46875	4.54451	85.8436	1.31013	10.7969
High	ZCe	3	7.42188	0.909848	5.0066	2.56046	3.89844	4.49537	90.7562	1.15312	10.9219
Mid	Mah	4	7.42969	0.954723	4.60813	2.63183	3.10156	4.67997	89.2822	1.50891	10.9453
Mid	Bas	4	7.4375	0.79259	5.76475	2.64822	3.35938	4.56635	87.4718	1.35929	10.7969
Mid	ZOa	4	7.44531	0.587611	5.35701	2.2386	2.69531	3.92533	82.2461	1.45635	10.6172
Mid	Mac	3	7.5	0.736017	5.52567	2.54294	2.65625	4.81661	83.1483	1.81331	10.9219
Mid	Tun	3	7.5	0.831132	5.08577	2.62008	3.10156	4.88115	88.3409	1.57377	10.7109
Mid	ZLi	2	7.51562	0.454508	5.77309	2.09105	2.6875	3.56955	76.5235	1.32821	11.4219
Mid	ZCy	2	7.53125	0.374172	7.45735	2.27482	2.57031	4.79372	68.1979	1.86503	10.2109
Mid	Blu	2	7.57812	0.698978	4.98369	2.43571	3.26562	4.61789	83.9202	1.41409	11.6094
Mid	ZZS	1	7.58594	0.683969	4.83415	2.21467	3.02344	3.79554	84.9612	1.25537	11.2188
Mid	Per	1	7.60938	0.850389	5.25518	2.52052	3.45312	4.56582	86.4661	1.32223	11.7578
Mid	Blu	3	7.61719	0.734085	4.99719	2.46181	3.48438	4.68468	85.2409	1.34448	11.1797
Mid	ZCe	2	7.65625	0.747313	5.92755	2.50314	3.875	4.41838	84.3982	1.14023	11.1016
Mid	ZOa	2	7.67188	0.514874	5.49566	2.23768	2.97656	3.96947	81.9738	1.33357	10.6953
Mid	Sna	4	7.67969	0.657551	4.6263	2.20974	3.67969	3.57747	80.1684	0.972222	11.625
Mid	Puf	1	7.6875	0.553544	5.14436	2.37675	3.35938	4.13893	78.6211	1.23205	11.2344
Mid	Tun	1	7.73438	0.803212	5.44017	2.55925	3.26562	4.51146	84.0012	1.3815	10.7031
Mid	ZZF	1	7.75781	0.880477	4.73488	2.47971	3.4375	4.23065	88.1231	1.23073	11.4844
Mid	ZCe	1	7.76562	0.842408	5.71662	2.57321	3.85938	4.34801	88.5038	1.12661	11.5078
Mid	Flo	1	7.78125	1.023	3.82805	2.52003	3.91406	4.17819	93.9092	1.06748	11.5469
Low	ZMa	1	7.82812	0.938461	3.3905	2.28125	3.86719	3.48143	86.1198	0.900249	11.7344
Low	ZZC	1	7.83594	0.750607	5.03094	2.38164	3.59375	3.86688	83.9323	1.076	11.3359
Low	ZMa	2	7.84375	1.03476	2.86408	2.26481	4.08594	3.36017	93.2672	0.822374	11.8203
Low	Stu	4	7.96875	0.684775	4.61241	2.3736	3.77344	4.07355	82.5857	1.07953	11.4688
Low	ZMa	4	8	0.945366	3.36183	2.20019	4.16406	3.36583	84.9084	0.808303	11.6484
Low	ZPo	1	8.01562	1.14478	2.8233	2.43195	4.97656	3.56677	93.1799	0.716714	11.6641
Low	ZBi	2	8.03125	0.997813	3.61388	2.33998	4.25781	3.75346	90.3061	0.881547	11.8984
Low	Bar	2	8.0625	0.564793	5.31332	2.25851	3.29688	4.03832	76.7431	1.22489	10.9375
Low	Sna	1	8.10938	0.795398	3.58895	2.20765	3.67969	3.75194	86.8325	1.01964	11.8828
Low	ZSy	4	8.10938	0.694778	4.23722	2.31634	3.50781	3.85294	84.4285	1.09839	12
Low	ZBi	3	8.13281	0.858114	3.93389	2.37938	3.5625	4.06513	89.8224	1.14109	11.9219
Low	Hum	3	8.21875	0.909035	4.39312	2.4882	3.60156	4.09221	86.1671	1.13623	12.4219
Low	ZBi	1	8.26562	0.826585	4.71258	2.30369	3.35156	3.86395	87.7749	1.15288	12.2734
Low	ZPo	4	8.32812	1.29772	2.49352	2.40051	4.79688	3.5592	96.748	0.741983	12.3047
Low	ZBi	4	8.33594	0.860913	3.86667	2.272	3.75	3.97769	91.3007	1.06072	12.2578
Low	ZMa	3	8.34375	0.957142	3.75246	2.26343	3.85156	3.51494	88.2157	0.9126	11.4531
Low	ZZP	1	8.40625	1.00212	3.33983	2.33937	3.85938	3.7492	94.4333	0.971453	12.4688
Low	ZZH	1	8.49219	0.762345	5.12051	2.22371	3.76562	3.60384	85.1182	0.957038	10.7812
Low	Hum	1	8.53125	0.959882	3.46962	2.39237	4.39844	3.78775	87.5428	0.861157	12.7891
